# Supplementary material for: Antimicrobial-Resistant Escherichia coli Strains and Their Plasmids in People, Poultry, and Chicken Meat in Laos
Source: Front Microbiol. 2021 Jul 26;12:708182. doi: 10.3389/fmicb.2021.708182 (PMC8350485; doi:10.3389/fmicb.2021.708182)
Supplement: Supplementary file 3 [file Table_3.XLSX]

## Sheet: SNV-distance matrix Figure 2
	EH06-18-27-B	EF7-18-60	BS90R_D	BS74R_D	EM20-18-50	EH04-18-18	EF7_18_51.	EH11_18_55	EM03_18_08	EH09_18_41	EM23-18-56	EF2-18-09	EM09_18_27	EH10_18_50	EF3_18_22	EH08_18_36	BS74R_B	EH10_18_47	EH02_18_07	EM18-18-42	EM03-18-06	EF7_18_54	EF7_18_53	EM08_18_25	EM22-18-53	EM10-18-30	BS74R_A	49_A	EH01_18_02	BS15R_A	EM07-18-22	EF1-18-06-B	EM23_18_58	BS90R_A	EF4_18_32	EH12-18-60	EM07_18_20	EM06_18_14	EF7-18-58	EF7_18_55	EF1-18-01	16R_C	EF5_18_41	16R_A	16R_B	EM10_18_28	BS115R_A	BS115_A	EH01-18-04-A
EH06-18-27-B		14225	14235	14976	15173	15339	15447	15789	15800	16087	16332	16435	16460	16461	16503	16671	16680	17293	17612	19105	23900	23930	23934	30660	30661	31165	31649	31687	31708	31746	31858	31860	31866	31874	31894	32011	32075	32161	32325	32325	39430	42211	57157	57847	57849	60126	67609	67610	67803
EF7-18-60	14225		14403	15082	14963	15325	16643	15256	15725	15650	15902	15871	11675	11676	16113	14958	16075	14760	15277	19096	24138	24146	24150	29999	30000	30457	30661	30746	30661	30950	31088	30907	30962	30956	31119	31179	31106	30883	31406	31404	38958	41669	56782	57550	57552	59974	67028	67029	67451
BS90R_D	14235	14403		3779	11080	10579	13001	15156	5644	6705	17373	12426	14833	14832	11816	16350	11944	16736	16537	18893	16351	15935	15939	29933	29934	30562	30896	31002	31023	31083	31264	31088	31122	30976	31300	31305	31310	31271	31809	31801	38761	41385	56342	56987	56989	59391	66937	66938	67219
BS74R_D	14976	15082	3779		11213	11738	13048	14712	5812	4544	17720	12712	15229	15228	12234	17320	12326	17689	17370	20138	16465	16501	16505	30176	30177	30595	30982	30653	31129	31372	31204	31210	31480	31226	31240	31132	31453	31340	31860	31852	39104	41513	56346	57131	57133	59778	67067	67068	67046
EM20-18-50	15173	14963	11080	11213		9621	10637	14198	11848	12780	17499	9924	15337	15338	9932	15093	10135	16825	16881	18883	22060	21876	21880	30115	30116	30583	30926	30733	30838	30999	31012	30804	30908	30875	31050	31360	31019	31167	31642	31634	39610	42057	56434	57196	57198	59856	67373	67374	67600
EH04-18-18	15339	15325	10579	11738	9621		8093	15418	11972	13340	17542	8179	15042	15041	7208	16974	7022	17073	16450	18811	20827	20670	20674	30057	30058	30549	31073	30910	31098	31218	31249	31041	31578	31137	31285	31491	31546	31171	31806	31798	39364	40830	56672	57507	57509	59600	67130	67131	67495
EF7_18_51.	15447	16643	13001	13048	10637	8093		16940	14050	14477	17223	4530	16951	16952	3816	18587	4160	18490	18250	20681	22789	22765	22769	31299	31300	31723	32425	32114	32276	32608	32590	32453	32747	32448	32626	32946	32775	32382	33108	33112	39191	41058	57023	58036	58038	60438	67555	67556	67474
EH11_18_55	15789	15256	15156	14712	14198	15418	16940		16219	15035	17762	15279	15486	15485	15777	16655	16113	17684	17526	19946	24477	24500	24504	29553	29554	30008	30253	29796	30357	30529	30492	30459	30506	30360	30528	30422	30553	30561	31056	31048	38508	41807	56556	57124	57126	59324	67316	67317	67381
EM03_18_08	15800	15725	5644	5812	11848	11972	14050	16219		8479	18109	13391	15867	15866	13118	17579	13372	18081	17848	20638	16592	16312	16316	31247	31246	31583	32364	32190	32419	32634	32341	32322	32099	32430	32375	32504	32625	32783	33073	33065	40093	42484	56998	57685	57687	60086	67587	67588	67516
EH09_18_41	16087	15650	6705	4544	12780	13340	14477	15035	8479		17568	14214	15724	15723	13860	17542	14048	17989	17313	20536	17169	17035	17039	30094	30095	30429	31008	30579	31045	31336	31225	31141	31138	31207	31260	31217	31273	31072	31841	31833	38962	41571	56547	57125	57127	59702	67211	67212	67336
EM23-18-56	16332	15902	17373	17720	17499	17542	17223	17762	18109	17568		17919	14138	14139	18290	17161	18529	5630	16212	20149	25919	26039	26043	30868	30869	31306	31827	31450	31853	32071	32057	32013	31657	31792	32089	32110	32198	32681	32550	32542	39871	42370	57350	57817	57819	59859	67655	67656	67646
EF2-18-09	16435	15871	12426	12712	9924	8179	4530	15279	13391	14214	17919		15962	15963	3657	17293	4112	17668	17070	19472	22272	22335	22339	30327	30328	30882	31351	31129	31204	31547	31748	31621	31634	31400	31786	31951	31821	31546	32174	32178	38483	40919	56806	57581	57583	59808	67378	67379	67378
EM09_18_27	16460	11675	14833	15229	15337	15042	16951	15486	15867	15724	14138	15962		5	16099	16399	16417	13429	16019	19329	24356	24178	24182	29955	29956	30368	30802	30576	30915	31014	31153	31004	30807	31066	31186	31167	31350	31281	31045	31037	39079	41728	56673	57458	57460	59751	67293	67294	67420
EH10_18_50	16461	11676	14832	15228	15338	15041	16952	15485	15866	15723	14139	15963	5		16100	16400	16418	13430	16020	19330	24355	24177	24181	29956	29957	30369	30801	30577	30916	31015	31154	31005	30808	31067	31187	31168	31351	31282	31046	31038	39080	41729	56674	57459	57461	59752	67294	67295	67421
EF3_18_22	16503	16113	11816	12234	9932	7208	3816	15777	13118	13860	18290	3657	16099	16100		17945	2982	17882	17413	19747	22567	22370	22374	30517	30518	30977	31603	31243	31584	31798	31921	32019	32015	31649	31959	32139	32008	31681	32466	32470	38667	40788	56912	57294	57296	59377	67498	67499	67449
EH08_18_36	16671	14958	16350	17320	15093	16974	18587	16655	17579	17542	17161	17293	16399	16400	17945		18206	15963	15048	19847	25948	25968	25972	30057	30058	30451	30861	30799	30792	31056	31166	31002	31068	30820	31201	31446	31120	31178	31757	31749	39251	41874	56724	57409	57411	59865	67186	67187	67421
BS74R_B	16680	16075	11944	12326	10135	7022	4160	16113	13372	14048	18529	4112	16417	16418	2982	18206		18009	17707	19976	22564	22472	22476	30658	30659	31220	31724	31332	31642	31976	32040	32134	32246	31805	32078	32469	32106	31720	32416	32420	38459	40469	56890	57607	57609	59978	67517	67518	67478
EH10_18_47	17293	14760	16736	17689	16825	17073	18490	17684	18081	17989	5630	17668	13429	13430	17882	15963	18009		14445	19786	26099	26151	26155	30321	30322	30639	31420	31231	31421	31800	31679	31274	31900	31393	31712	31222	31743	32167	32084	32076	39382	41841	57003	57681	57683	59926	67022	67023	67382
EH02_18_07	17612	15277	16537	17370	16881	16450	18250	17526	17848	17313	16212	17070	16019	16020	17413	15048	17707	14445		20729	25263	25171	25175	30203	30202	30618	31153	31311	31115	31431	31444	31058	31405	31115	31478	31409	31364	31574	31843	31835	38975	41708	56680	57269	57271	59559	66841	66842	67128
EM18-18-42	19105	19096	18893	20138	18883	18811	20681	19946	20638	20536	20149	19472	19329	19330	19747	19847	19976	19786	20729		28303	28414	28418	30005	30006	30566	30391	30546	30523	30934	30819	30889	30454	30371	30859	30765	30871	30928	31165	31157	39344	41958	56735	57329	57331	59386	67525	67526	67753
EM03-18-06	23900	24138	16351	16465	22060	20827	22789	24477	16592	17169	25919	22272	24356	24355	22567	25948	22564	26099	25263	28303		1670	1674	35975	35976	36383	36686	36704	36654	36832	36648	36832	36408	36899	36680	36722	36943	37057	37118	37110	42995	44881	52571	52480	52482	58340	66886	66887	67198
EF7_18_54	23930	24146	15935	16501	21876	20670	22765	24500	16312	17035	26039	22335	24178	24177	22370	25968	22472	26151	25171	28414	1670		6	36109	36110	36546	36797	36817	36847	36908	36839	36698	36525	36951	36871	37007	37062	37174	37129	37121	43023	44847	52547	52372	52374	58237	66651	66652	67034
EF7_18_53	23934	24150	15939	16505	21880	20674	22769	24504	16316	17039	26043	22339	24182	24181	22374	25972	22476	26155	25175	28418	1674	6		36113	36114	36550	36801	36821	36851	36912	36843	36702	36529	36955	36875	37011	37066	37178	37133	37125	43027	44851	52551	52376	52378	58241	66655	66656	67038
EM08_18_25	30660	29999	29933	30176	30115	30057	31299	29553	31247	30094	30868	30327	29955	29956	30517	30057	30658	30321	30203	30005	35975	36109	36113		3	2696	20309	21074	20978	20607	20440	21014	21135	21335	20473	22010	20715	21683	20535	20527	37127	42835	56629	57547	57549	59512	67254	67255	67410
EM22-18-53	30661	30000	29934	30177	30116	30058	31300	29554	31246	30095	30869	30328	29956	29957	30518	30058	30659	30322	30202	30006	35976	36110	36114	3		2697	20310	21075	20979	20608	20439	21013	21134	21336	20472	22011	20714	21682	20534	20526	37126	42834	56628	57546	57548	59511	67253	67254	67409
EM10-18-30	31165	30457	30562	30595	30583	30549	31723	30008	31583	30429	31306	30882	30368	30369	30977	30451	31220	30639	30618	30566	36383	36546	36550	2696	2697		20363	21337	20054	20890	20502	20772	21005	21269	20535	21575	20561	21540	20131	20123	37372	43133	56940	57978	57980	59866	67514	67515	67624
BS74R_A	31649	30661	30896	30982	30926	31073	32425	30253	32364	31008	31827	31351	30802	30801	31603	30861	31724	31420	31153	30391	36686	36797	36801	20309	20310	20363		16643	15672	15208	15843	15889	16076	16079	15877	17189	15397	16155	15122	15116	36358	43022	56160	57009	57011	59274	66914	66915	67153
49_A	31687	30746	31002	30653	30733	30910	32114	29796	32190	30579	31450	31129	30576	30577	31243	30799	31332	31231	31311	30546	36704	36817	36821	21074	21075	21337	16643		18320	17778	17994	17832	17741	18040	18029	18663	17408	18537	17569	17561	36845	43410	56471	57223	57225	59197	67086	67087	67261
EH01_18_02	31708	30661	31023	31129	30838	31098	32276	30357	32419	31045	31853	31204	30915	30916	31584	30792	31642	31421	31115	30523	36654	36847	36851	20978	20979	20054	15672	18320		16221	15685	15689	16159	16100	15720	17022	15191	14767	15449	15441	36807	42901	56232	57153	57155	59566	67175	67176	67395
BS15R_A	31746	30950	31083	31372	30999	31218	32608	30529	32634	31336	32071	31547	31014	31015	31798	31056	31976	31800	31431	30934	36832	36908	36912	20607	20608	20890	15208	17778	16221		16092	16141	16700	16552	16130	17511	15526	15898	16166	16158	36767	43084	56281	57208	57210	59299	67089	67090	67368
EM07-18-22	31858	31088	31264	31204	31012	31249	32590	30492	32341	31225	32057	31748	31153	31154	31921	31166	32040	31679	31444	30819	36648	36839	36843	20440	20439	20502	15843	17994	15685	16092		5294	16867	16153	155	16912	4393	16124	16150	16142	37083	43145	56351	57094	57096	59497	66938	66939	67130
EF1-18-06-B	31860	30907	31088	31210	30804	31041	32453	30459	32322	31141	32013	31621	31004	31005	32019	31002	32134	31274	31058	30889	36832	36698	36702	21014	21013	20772	15889	17832	15689	16141	5294		16648	16952	5325	17814	1463	16454	16554	16546	36946	43337	56360	57043	57045	59490	67172	67173	67378
EM23_18_58	31866	30962	31122	31480	30908	31578	32747	30506	32099	31138	31657	31634	30807	30808	32015	31068	32246	31900	31405	30454	36408	36525	36529	21135	21134	21005	16076	17741	16159	16700	16867	16648		16740	16900	16731	16651	16916	5532	5524	36515	43351	56537	57063	57065	59364	67162	67163	67506
BS90R_A	31874	30956	30976	31226	30875	31137	32448	30360	32430	31207	31792	31400	31066	31067	31649	30820	31805	31393	31115	30371	36899	36951	36955	21335	21336	21269	16079	18040	16100	16552	16153	16952	16740		16186	11420	16245	17283	16033	16025	36965	42871	56184	57118	57120	59387	67214	67215	67287
EF4_18_32	31894	31119	31300	31240	31050	31285	32626	30528	32375	31260	32089	31786	31186	31187	31959	31201	32078	31712	31478	30859	36680	36871	36875	20473	20472	20535	15877	18029	15720	16130	155	5325	16900	16186		16945	4424	16158	16181	16173	37111	43173	56388	57135	57137	59526	66972	66973	67166
EH12-18-60	32011	31179	31305	31132	31360	31491	32946	30422	32504	31217	32110	31951	31167	31168	32139	31446	32469	31222	31409	30765	36722	37007	37011	22010	22011	21575	17189	18663	17022	17511	16912	17814	16731	11420	16945		17520	17745	15715	15707	37006	42793	56365	57281	57283	59517	67004	67005	67118
EM07_18_20	32075	31106	31310	31453	31019	31546	32775	30553	32625	31273	32198	31821	31350	31351	32008	31120	32106	31743	31364	30871	36943	37062	37066	20715	20714	20561	15397	17408	15191	15526	4393	1463	16651	16245	4424	17520		15724	16280	16272	36851	43223	56380	56951	56953	59433	67067	67068	67274
EM06_18_14	32161	30883	31271	31340	31167	31171	32382	30561	32783	31072	32681	31546	31281	31282	31681	31178	31720	32167	31574	30928	37057	37174	37178	21683	21682	21540	16155	18537	14767	15898	16124	16454	16916	17283	16158	17745	15724		15833	15825	36732	42923	56307	57146	57148	59583	67051	67052	67227
EF7-18-58	32325	31406	31809	31860	31642	31806	33108	31056	33073	31841	32550	32174	31045	31046	32466	31757	32416	32084	31843	31165	37118	37129	37133	20535	20534	20131	15122	17569	15449	16166	16150	16554	5532	16033	16181	15715	16280	15833		10	36569	43294	56290	57246	57248	59656	67111	67112	67401
EF7_18_55	32325	31404	31801	31852	31634	31798	33112	31048	33065	31833	32542	32178	31037	31038	32470	31749	32420	32076	31835	31157	37110	37121	37125	20527	20526	20123	15116	17561	15441	16158	16142	16546	5524	16025	16173	15707	16272	15825	10		36569	43296	56286	57242	57244	59653	67105	67106	67395
EF1-18-01	39430	38958	38761	39104	39610	39364	39191	38508	40093	38962	39871	38483	39079	39080	38667	39251	38459	39382	38975	39344	42995	43023	43027	37127	37126	37372	36358	36845	36807	36767	37083	36946	36515	36965	37111	37006	36851	36732	36569	36569		32143	56708	57083	57085	59502	67174	67175	67252
16R_C	42211	41669	41385	41513	42057	40830	41058	41807	42484	41571	42370	40919	41728	41729	40788	41874	40469	41841	41708	41958	44881	44847	44851	42835	42834	43133	43022	43410	42901	43084	43145	43337	43351	42871	43173	42793	43223	42923	43294	43296	32143		57622	58137	58139	60759	67635	67636	67652
EF5_18_41	57157	56782	56342	56346	56434	56672	57023	56556	56998	56547	57350	56806	56673	56674	56912	56724	56890	57003	56680	56735	52571	52547	52551	56629	56628	56940	56160	56471	56232	56281	56351	56360	56537	56184	56388	56365	56380	56307	56290	56286	56708	57622		37047	37049	51998	66471	66472	66762
16R_A	57847	57550	56987	57131	57196	57507	58036	57124	57685	57125	57817	57581	57458	57459	57294	57409	57607	57681	57269	57329	52480	52372	52376	57547	57546	57978	57009	57223	57153	57208	57094	57043	57063	57118	57135	57281	56951	57146	57246	57242	57083	58137	37047		2	50817	66401	66402	67006
16R_B	57849	57552	56989	57133	57198	57509	58038	57126	57687	57127	57819	57583	57460	57461	57296	57411	57609	57683	57271	57331	52482	52374	52378	57549	57548	57980	57011	57225	57155	57210	57096	57045	57065	57120	57137	57283	56953	57148	57248	57244	57085	58139	37049	2		50819	66403	66404	67008
EM10_18_28	60126	59974	59391	59778	59856	59600	60438	59324	60086	59702	59859	59808	59751	59752	59377	59865	59978	59926	59559	59386	58340	58237	58241	59512	59511	59866	59274	59197	59566	59299	59497	59490	59364	59387	59526	59517	59433	59583	59656	59653	59502	60759	51998	50817	50819		57832	57833	58605
BS115R_A	67609	67028	66937	67067	67373	67130	67555	67316	67587	67211	67655	67378	67293	67294	67498	67186	67517	67022	66841	67525	66886	66651	66655	67254	67253	67514	66914	67086	67175	67089	66938	67172	67162	67214	66972	67004	67067	67051	67111	67105	67174	67635	66471	66401	66403	57832		3	27479
BS115_A	67610	67029	66938	67068	67374	67131	67556	67317	67588	67212	67656	67379	67294	67295	67499	67187	67518	67023	66842	67526	66887	66652	66656	67255	67254	67515	66915	67087	67176	67090	66939	67173	67163	67215	66973	67005	67068	67052	67112	67106	67175	67636	66472	66402	66404	57833	3		27480
EH01-18-04-A	67803	67451	67219	67046	67600	67495	67474	67381	67516	67336	67646	67378	67420	67421	67449	67421	67478	67382	67128	67753	67198	67034	67038	67410	67409	67624	67153	67261	67395	67368	67130	67378	67506	67287	67166	67118	67274	67227	67401	67395	67252	67652	66762	67006	67008	58605	27479	27480
